# Supplementary material for: Estimation of the shared mobility demand based on the daily regularity of the urban mobility and the similarity of individual trips
Source: PLoS One. 2020 Sep 17;15(9):e0238143. doi: 10.1371/journal.pone.0238143 (PMC7497992; doi:10.1371/journal.pone.0238143)
Supplement: S1 File — (ZIP) [file pone.0238143.s001.zip]

Archive with 5 entries (4 files):
- Supplementary Material.pdf
- __MACOSX/
- __MACOSX/._Supplementary Material.pdf
- Supplementary Material.tex
- __MACOSX/._Supplementary Material.tex
