# Supplementary material for: Estimation of the shared mobility demand based on the daily regularity of the urban mobility and the similarity of individual trips
Source: PLoS One. 2020 Sep 17;15(9):e0238143. doi: 10.1371/journal.pone.0238143 (PMC7497992; doi:10.1371/journal.pone.0238143)
Supplement: S1 File — (ZIP) [file pone.0238143.s001.zip › Supplementary Material.tex]

\documentclass[10pt]{article}
\usepackage[top=0.85in,left=2.75in,footskip=0.75in]{geometry}

% amsmath and amssymb packages, useful for mathematical formulas and symbols
\usepackage{amsmath,amssymb}

% Use adjustwidth environment to exceed column width (see example table in text)
\usepackage{changepage}

% Use Unicode characters when possible
\usepackage[utf8]{inputenc}

% textcomp package and marvosym package for additional characters
\usepackage{textcomp,marvosym}

% cite package, to clean up citations in the main text. Do not remove.
\usepackage{cite}

% Use nameref to cite supporting information files (see Supporting Information section for more info)
\usepackage{nameref,hyperref}

% line numbers
\usepackage[right]{lineno}

% ligatures disabled
\usepackage{microtype}
\DisableLigatures[f]{encoding = *, family = * }

% color can be used to apply background shading to table cells only
\usepackage[table]{xcolor}

% array package and thick rules for tables
\usepackage{array}

% create "+" rule type for thick vertical lines
\newcolumntype{+}{!{\vrule width 2pt}}

% create \thickcline for thick horizontal lines of variable length
\newlength\savedwidth
\newcommand\thickcline[1]{%
  \noalign{\global\savedwidth\arrayrulewidth\global\arrayrulewidth 2pt}%
  \cline{#1}%
  \noalign{\vskip\arrayrulewidth}%
  \noalign{\global\arrayrulewidth\savedwidth}%
}

% \thickhline command for thick horizontal lines that span the table
\newcommand\thickhline{\noalign{\global\savedwidth\arrayrulewidth\global\arrayrulewidth 2pt}%
\hline
\noalign{\global\arrayrulewidth\savedwidth}}

% Remove comment for double spacing
%\usepackage{setspace} 
%\doublespacing

% Text layout
\raggedright
\setlength{\parindent}{0.5cm}
\textwidth 5.25in 
\textheight 8.75in

% Bold the 'Figure #' in the caption and separate it from the title/caption with a period
% Captions will be left justified
\usepackage[aboveskip=1pt,labelfont=bf,labelsep=period,justification=raggedright,singlelinecheck=off]{caption}
\renewcommand{\figurename}{Fig}

% Use the PLoS provided BiBTeX style
\bibliographystyle{plos2015}

% Remove brackets from numbering in List of References
\makeatletter
\renewcommand{\@biblabel}[1]{\quad#1.}
\makeatother


% Header and Footer with logo
\usepackage{lastpage,fancyhdr,graphicx}
\usepackage{epstopdf}
%\pagestyle{myheadings}
\pagestyle{fancy}
\fancyhf{}
%\setlength{\headheight}{27.023pt}
%\lhead{\includegraphics[width=2.0in]{PLOS-submission.eps}}
\rfoot{\thepage/\pageref{LastPage}}
\renewcommand{\headrulewidth}{0pt}
\renewcommand{\footrule}{\hrule height 2pt \vspace{2mm}}
\fancyheadoffset[L]{2.25in}
\fancyfootoffset[L]{2.25in}
\lfoot{\today}

\usepackage{xcolor}
\usepackage{graphicx}
\usepackage{times}

% Algorithms
\usepackage{algorithm}% http://ctan.org/pkg/algorithm
\usepackage{algpseudocode}% http://ctan.org/pkg/algorithmicx
\usepackage{listings}

\usepackage[numbers]{natbib}

%% Include all macros below

\newcommand{\lorem}{{\bf LOREM}}
\newcommand{\ipsum}{{\bf IPSUM}}

%% END MACROS SECTION


\begin{document}
\vspace*{0.2in}

% Title must be 250 characters or less.
\begin{flushleft}
{\Large
\textbf\newline{Supplementary Material : Estimation of the shared mobility demand based on the daily regularity of the urban mobility and the similarity of individual trips} % Please use "sentence case" for title and headings (capitalize only the first word in a title (or heading), the first word in a subtitle (or subheading), and any proper nouns).
}
\newline
% Insert author names, affiliations and corresponding author email (do not include titles, positions, or degrees).
\\
VEVE Cyril\textsuperscript{1},
CHIABAUT Nicolas\textsuperscript{1,*}

\bigskip
\normalsize{$^{1}$ Univ. Lyon, Univ. Gustave Eiffel, ENTPE, LICIT, F-69518 Vaulx-En-Velin, France}
\bigskip


% Use the asterisk to denote corresponding authorship and provide email address in note below.
\normalsize{$^\ast$Corresponding author : nicolas.chiabaut@entpe.fr}

\end{flushleft}
% Please keep the abstract below 300 words


%%%%%%%%%%%%%%%%%%%%%%%%%%%%%%%%%%%%%%%%%%%%%%%%%%%%%%%%%%%%%%%%%%%%%%%%%%%%%%%%%%%%%%%%%%%%%%%%%%%%%%%%%


\begin{abstract}
\noindent Even if shared mobility services are encouraged by transportation policies, they remain underused and inefficient transportation modes because they struggle to find their customer base. 
This paper aims to estimate the potential demand for such services by focusing on individual trips and determining the number of passengers who perform similar trips. 
Contrary to existing papers, this study focuses on the demand without assuming any specific shared mobility system. 
The experiment performed on data coming from New York City conducts to cluster more than $85\%$ of the trips. 
Consequently, shared mobility services such as ride-sharing can find their customer base and, at a long time, to a significantly reduce the number of cars flowing in the city.
After a detailed analysis, commonalities in the clusters are identified: regular patterns from one day to the next exist in shared mobility demand. 
This regularity makes it possible to anticipate the potential shared mobility demand to help transportation suppliers to optimize their operations.
\end{abstract}


%%%%%%%%%%%%%%%%%%%%%%%%%%%%%%%%%%%%%%%%%%%%%%%%%%%%%%%%%%%%%%%%%%%%%%%%%%%%%%%%%%%%%%%%%%%%%%%%%%%%%%%%%


\linenumbers

%%%%%%%%%%%%%%%%%%%%%%%%%%%%%%%%%%%%%%%%%%%%%%%%%%%%%%%%%%%%%%%%%%%%%%%%%%%%%%%%%%%%%%%%%%%%%%%%%%%%%%%%%%%%%%%%%%%%%%%%%%%%%%
%Here you should list the contents of your Supplementary Materials -- below is an example. 
%You should include a list of Supplementary figures, Tables, and any references that appear only in the SM. 
%Note that the reference numbering continues from the main text to the SM.
% In the example below, Refs. 4-10 were cited only in the SM.     
\section*{S1 Case of study in Chengdu - CHINA}

%\begin{itemize}
%    \item Materials and Methods:
%    \begin{itemize}
%        \item S1: Modeling similarity between individual trips
%        \item S2: Clustering similar trips
%        \item S3: Results for Chengdu, China
%    \end{itemize}
%    \item Figure 4 – 8
%    \item Table 1 – 2
%    \item Algorithm 1
%    \item References 20 – 29
%\end{itemize}

\renewcommand{\thefigure}{S1.\arabic{figure}}
\renewcommand{\thetable}{S1.\arabic{table}}


%\subsection*{S3: Results for Chengdu, China}

The method presented in the article has been also performed on a dataset provided by the most important Transportation Network Company in China: Didi Chuxing (data source: https://outreach.didichuxing.com. 
This company has released two months of data consisting of more than $6$ millions trips performed by their drivers \cite{Xu2019}.
To compare these results with those performed in New York City, the study has been focused on morning peak hours from 8h to 11h. 
For each trip $i$, this data set gives access to the following information: departure time $t^{PU}_{i}$ and location $p^{PU}_{i}=(x^{PU}_{i},y^{PU}_{i})$ of the pick-up of the passenger(s); and arrival time $t^{DO}_{i}$ and location $p^{DO}_{i}=(x^{DO}_{i},y^{DO}_{i})$ of the drop-off. 
Moreover, we consider that these observations correspond to the desired departure/arrival times and origins/destinations of the travelers. 
Notice that the Chinese government imposes restriction on the use of geographical data. 
Consequently, random offsets on positions are added to generate a specific coordinate system (GCJ-02). 
However, reverse transformations are available to convert data from GCJ-02 to WGS84.

The used variables for the function of similarity and the clustering algorithm are the same than those used in New York City (Section Estimation of the shared mobility services’ demand - Table 1), with the exception of $Q_{max}$. 
Indeed, because of the different sizes of the studied areas, we set $Q_{max} = 1.7$ for this dataset. 
The origin $o_i$ and destination $d_i$ whereabouts, and the departure $t_i$ and arrival $a_i$ times of more than 450.000 trips are recorded in this area.

\begin{figure}[H]
    \begin{center}
        \begin{tabular}{c c}
            \hspace{-1.5cm}
            \large (a) \ \ \ \ \ \ \ \ \ \ \ \ \ \ \ \ \ \ \ \ \ \ \ \ \ \ \ \ \ \ \ \ \ \ \ \ \ \ \ \ \ \ \ \ \ \ \ \ \ \ \ \ \ \ \ \ \ \ \ \ \ \ \ \ \ \ \ \ \ \ \ \  \large (b)  & \\ 
            \hspace{-2cm}
             \includegraphics[scale = 0.45]{images/5-a-S3.eps} \includegraphics[scale = 0.45]{images/5-b-S3.eps} &\\
              \large (c) \\
              \includegraphics[scale = 0.45]{images/5-c-S3.eps}\ \ \ \ \ \\ & \\
        \end{tabular}{}
    \end{center}
 \caption{(a) Number of rides per day; (b) Mean number of rides per day; (c) Weekly mean number of rides per hour (Didi Chuxing Data collected in Chengdu, China, in November 2016);}
 \label{Figure1A}
\end{figure}

Figure \ref{Figure1A}.a shows the distribution of the number of trips per day and reveals that the number of travelers served by Didi's drivers is relatively constant (between 180.000 and 225.000 rides per day). 
Figure \ref{Figure1A}.b presents the average number of trips for each type of day. 
It appears that Friday and Saturday are the days where the demand is highest.
To complete these observations, Figure \ref{Figure1A}.c depicts the variations of the number of trips with the time of the day. 
It turns out that four peak periods (or with a number of trips higher than the rest of the day) can be identified: $8$h to $10$h, $13$h to $15$h, and $17$h to $19$h. 
However, there is no significant variation between $6$h to $20$h.
%In the same vein, heat maps of the pick-up and drop-off are drawn in Figure \ref{Figure1C}.a and \ref{Figure1C}.b, for the week of October $21^{st}$ to $27^{th}$ between $8$h and $11$h.
%It appears that trips are mostly located in the city center because travelers aim to reach the inner city from suburbs at this period of the day.
The study focused only on trips located in a restricted zone, representing a circle of 5.5 km radius and centered on the Sichuan Science and Technology Museum. 

%\begin{figure}[H]
%    \begin{center}
%        \begin{tabular}{c c}
%            \hspace{-2cm}
%             \large \ \ \ \ \ \ \ \ \ \ \ \ \ \ \ \ \ \ (a)\ \ \ \ \ \ \ \ \ \ \ \ \ \ \ \ \ \ \ \ \ \ \ \ \ \ \ \ \ \ \ \ \ \ \ %\ \ \ \ \ \ \ \ \ \ \ \ \ \ \ \ \ \ \ \ \ \ \ \ \ \ \ \  \large (b) & \\ \\
%             \includegraphics[scale=0.35]{images/6-a-S3.png}  \ \ \ \ \ \ \ \ \ \ \ \ %\includegraphics[scale=0.35]{images/6-b-S3.png} &\\
%
%        \end{tabular}{}
%    \end{center}
% \caption{(a,b) Density of departure (respectively arrival) locations for the week of October $21^{st}$ to $27^{th}$ between $8$h %and $11$h \textcopyright \ OpenStreetMap Contributors} 
%\label{Figure1C}
%\end{figure}

In the same way, as in New York City, the 14 days meta-clustering performed from November, $14^{th}$ to $27^{th}$, 2016 detected a large number of meta-clusters. 
An example of meta-cluster in Chengdu is depicted in Figure \ref{fig:metaClustering}. Table \ref{tab:tab3} shows the results for the whole set of meta-clusters. We observe that the number of meta-clusters found is greater than in New York City, but this number represents only $73\%$ of the initial number of clusters found. 
In other words, in Chengdu $73\%$ of clusters initially found are recurrent day to day, while in the studied area in New York $94\%$ of clusters initially found are recurrent. 
It seems that this number is correlated with the density of trips in the studied area. 
Moreover, mean travel times and distances are higher than in New York. This result appears as normal, given that the studied area in Chengdu is more extensive than in New-York City. 

\begin{figure}[H]
    \centering
        \begin{center}
             \includegraphics[scale=0.6]{images/7-S3-ox.png}        
            \caption{Analysis of the daily trips forming a meta-cluster: similar trips can be observed every day}
            \label{fig:metaClustering}
        \end{center}
\end{figure}

\begin{table}[H]
    \begin{center}
        \begin{tabular}{|l|c|}
          \hline
          \textbf{Description} &\textbf{Value}  \\
          \hline
          Number of Meta-clusters & $6301$  \\
          \hline
          Mean distance between origins & $0.5$ km \\
          \hline
          Mean distance between destinations & $0.48$ km \\
          \hline
          Mean offset time between origins & $10.8$ min \\
          \hline
          Mean offset time between destinations & $11.0$ min \\
          \hline
          Mean distance of travels & $4.41$ km \\
          \hline
          Mean travel times & $19.0$ min \\
          \hline
        \end{tabular}
        \caption{Metrics of the meta-clusters estimated from the daily clusters of the period between November 14, 2016 and the November 27, 2016 \textcopyright \ OpenStreetMap Contributors }
        \label{tab:tab3}
    \end{center}
\end{table}


For a future given trip $T$, the estimation of the minimal number of travelers performing similar trips is lower than in New York City. 
Even if more than $20\%$ of the realized trips could have been gathered with pairs of other trips, and $8.13\%$ could have been gathered in groups of $5$ travelers. 
These results are not comparable to those in New York City. Indeed, the values of $min_{trips}$ for which we can have enough matching rate are smaller than those in New York. 
In other words, in more than $20\%$ of cases, we can find a pair of travelers who perform a similar trip. Whereas with the data collected in New York in a dense area, the matching rate is close to $100\%$. 
Moreover, the values for which there is a consistent matching rate are greater with the New York taxis data. 
Therefore, we can suppose that there exists a link between the density of trips in the observed area and a high matching rate for high values of $min_{trips}$.

\begin{figure}[H]
    \begin{center}
       \includegraphics[scale=0.23]{images/8-S3.png}
    \end{center}
 \caption{Evolution of the ratio of future trips that can be clustered in groups of size $min_{trips}$ in Chengdu.} 
\label{FigureS3}
\end{figure}

%\cite{alonso-mora_-demand_2017}
%\cite{yan_lyu_t2cbs:_2016}
%\cite{ketabi_playing_2018}
%\cite{ferreira2013visual}
%\cite{cooper2018profiling}
% DARP
%\cite{berbeglia_static_2007}
%\cite{berbeglia_dynamic_2010}
%\cite{ho2018survey}
%\cite{cordeau2007dial}


\nolinenumbers

\clearpage

\newpage

\bibliography{biblio} 


\end{document}
